# Supplementary material for: Celsr1 adhesive interactions mediate the asymmetric organization of planar polarity complexes
Source: eLife. 2021 Feb 2;10:e62097. doi: 10.7554/eLife.62097 (PMC7857726; doi:10.7554/eLife.62097)
Supplement: Figure 2—source data 1. [file elife-62097-fig2-data1.xlsx]

## Sheet: Surface Celsr1
	surface Celsr1 normalized to β1 integrin					t-Test: Two-Sample Assuming Unequal Variances
		wt	crsh
		0.253258	0.154689				wt	crsh
		0.0542427	0.0903441			Mean	0.131695	0.101624
		0.0875839	0.0598403			Variance	0.0113612	0.00234451
	avg	0.131695	0.101624			Observations	3	3
	sd	0.106589	0.0484201			Hypothesized Mean Difference	0
	se	0.0615391	0.0279554			df	3
						t Stat	0.444889
						P(T<=t) one-tail	0.34327
						t Critical one-tail	2.35336
						P(T<=t) two-tail	0.686541
						t Critical two-tail	3.18245
