# Supplementary material for: Celsr1 adhesive interactions mediate the asymmetric organization of planar polarity complexes
Source: eLife. 2021 Feb 2;10:e62097. doi: 10.7554/eLife.62097 (PMC7857726; doi:10.7554/eLife.62097)
Supplement: Source code 2. [file elife-62097-code2.zip]

Archive with 1 entries (1 files):
- Source code 2.m
