# Supplementary material for: Celsr1 adhesive interactions mediate the asymmetric organization of planar polarity complexes
Source: eLife. 2021 Feb 2;10:e62097. doi: 10.7554/eLife.62097 (PMC7857726; doi:10.7554/eLife.62097)
Supplement: Source code 3. [file elife-62097-code3.zip › Source code 3.Rmd]

---
title: "storm_ripley_per_puncta_final"
output: pdf_document
---

```{r setup, include=FALSE}
knitr::opts_chunk$set(echo = TRUE)
knitr::opts_chunk$set(warning = FALSE)
library(spatstat)
library(readxl)
library(ggplot2)
library(reshape2)
library(plyr)
```

## Ripley's K and L function per puncta
```{r}
getwd()
wt_border_data <- read_excel(file.path('wt/',list.files('wt/',pattern = "*only_puncta_coordinates.xlsx",recursive = TRUE)))
crsh_border_data <- read_excel(file.path('crsh/',list.files('crsh/',pattern = "*only_puncta_coordinates.xlsx",recursive = TRUE)))

split_border_wt <- split(wt_border_data,wt_border_data$Image)
split_border_crsh <- split(crsh_border_data,crsh_border_data$Image)
split_data_wt <- lapply(split_border_wt,function(x) split(x, x$Cluster_ID))
lengths(split_data_wt)
split_data_crsh <- lapply(split_border_crsh,function(x) split(x, x$Cluster_ID))
lengths(split_data_crsh)

filtered_out_ids_wt <- c("1168","1173","27", "231", "2143", "2167", "376", "453", "4189", "4191", "576", "593", "791", "7106", "7186") 

filtered_out_ids_crsh <- c("144", "1635", "1988", "11491", "2115", "2194", "21252", "3111", "3976", "5962", "51511", "51781", "752", "84")

filter_id_list <- function(x,filter_list){
  id <- unique(x$Cluster_ID)
  img <- unique(x$Image)
  id_img <- paste0(toString(img),toString(id))
  
  if(paste0(img,id) %in% filter_list){
    return(NULL)
  } else{
    return(x)
  }
}

filtered_data_wt <- lapply(split_data_wt,function(x) compact(lapply(x,filter_id_list,filter_list = filtered_out_ids_wt)))
filtered_data_crsh <- lapply(split_data_crsh,function(x) compact(lapply(x,filter_id_list,filter_list = filtered_out_ids_crsh)))

per_puncta <- function(x){
  curr_data <- as.data.frame(x)
  curr_win <- owin(xrange=c(min(curr_data[,1])-37.5,max(curr_data[,1])+37.5),yrange=c(min(curr_data[,2]-37.5),max(curr_data[,2]+37.5)))
  
  curr_ppp <- as.ppp(curr_data, W = curr_win)
  X <- rescale(curr_ppp,375,unitname = 'micron')
 
  return(X)
}

X_wt <- unlist(lapply(filtered_data_wt,function(x) lapply(x,per_puncta)),recursive = FALSE)

X_crsh <- unlist(lapply(filtered_data_crsh,function(x) lapply(x,per_puncta)),recursive = FALSE)

G<-hyperframe(puncta=c(X_wt,X_crsh), group=c(rep('wt',length(X_wt)),rep('crsh',length(X_crsh))))

wt_color <- "#26a8e0"
crsh_color <- "#fbb040"

stu_K <- studpermu.test(G, puncta ~ group,summaryfunction = Kest,correction='best',rinterval=c(0,.200),minpoints = 3,use.Tbar = TRUE)


par(mar=c(5.1,5.1,4.1,2.1))
plot(stu_K,meanonly = TRUE,col.theo=8, lwd.theo=8, lty.theo=1,col.mean = c(crsh_color,wt_color), lwd.mean = 8,lty.mean = 1, main = "Mean Ripley\'s K", xlab =expression(paste('r (',mu,'m)')), cex.axis = 1.5, cex.axis = 1.5, cex.lab = 1.5)
text(x=.2,y=0,paste0('p= ',stu_K$p.value),pos='2')
stu_K$p.value

stu_L <- studpermu.test(G, puncta ~ group,summaryfunction = Lest,correction='best',rinterval=c(0,.200),minpoints = 3,use.Tbar = TRUE)
plot(stu_L,meanonly = TRUE,col.theo=8, lwd.theo=8, lty.theo=1,col.mean = c(crsh_color,wt_color), lwd.mean = 8,lty.mean = 1, main = "Mean Ripley\'s L", xlab =expression(paste('r (',mu,'m)')), cex.axis = 1.5, cex.axis = 1.5, cex.lab = 1.5)
text(x=.2,y=0,paste0('p= ',stu_L$p.value),pos='2')


stu_L$p.value
```
